# Supplementary material for: Scintillation Response Enhancement in Nanocrystalline Lead Halide Perovskite Thin Films on Scintillating Wafers
Source: Nanomaterials (Basel). 2021 Dec 21;12(1):14. doi: 10.3390/nano12010014 (PMC8746850; doi:10.3390/nano12010014)
Supplement: Supplementary file 1 [file nanomaterials-12-00014-s001.zip]

Archive with 1 entries (1 files):
- nanomaterials-1493212-supplementary.pdf
